# Supplementary material for: Preclinical Evaluation of a New Series of Albumin-Binding 177Lu-Labeled PSMA-Based Low-Molecular-Weight Radiotherapeutics
Source: Molecules. 2023 Aug 21;28(16):6158. doi: 10.3390/molecules28166158 (PMC10459686; doi:10.3390/molecules28166158)
Supplement: Supplementary file 1 [file molecules-28-06158-s001.zip]

Archive with 1 entries (1 files):
- molecules-2484071-supplementary.pdf
